# Supplementary material for: Efficacy and safety of antithrombotic therapy for preventing and treating pediatric thromboembolic disease: a systematic review
Source: Sci Rep. 2024 Jun 11;14:13378. doi: 10.1038/s41598-024-64334-8 (PMC11166992; doi:10.1038/s41598-024-64334-8)
Supplement: Supplementary file 4 — Supplementary Table S3. [file 41598_2024_64334_MOESM4_ESM.xlsx]

## Sheet: Sheet1
Supplementary Table 3. Retrieval strategies for each database
PubMed	#1:Pediatrics[MeSH Terms] OR child[MeSH Terms] OR paediatric*[Title/Abstract] OR pediatric*[Title/Abstract] OR Children[Title/Abstract] OR Child[Title/Abstract] OR 0-18years[Title/Abstract]
	#2:Platelet Aggregation Inhibitors[MeSH Terms] OR Purinergic P2Y Receptor Antagonists[MeSH Terms] OR Aspirin[MeSH Terms] OR clopidogrel[MeSH Terms] OR Prasugrel Hydrochloride[MeSH Terms] OR Ticagrelor[MeSH Terms] OR Acetylsalicylic Acid[Title/Abstract] OR 2-(Acetyloxy)benzoic Acid[Title/Abstract] OR clopidogrel carboxylic acid[Title/Abstract] OR prasugrel[Title/Abstract] OR Prasugrel HCl[Title/Ab…
	#3:Heparin[MeSH Terms] OR Heparin,Low-Molecular-Weight[MeSH Terms] OR Dalteparin[MeSH Terms] OR enoxaparin[MeSH Terms] OR Nadroparin[MeSH Terms] OR Tinzaparin[MeSH Terms] OR Heparinoids[MeSH Terms] OR Fondaparinux[MeSH Terms] OR Dicumarol[MeSH Terms] OR Warfarin[MeSH Terms] OR Anticoagulants[MeSH Terms] OR Anticoagulant Drug*[Title/Abstract] OR Anticoagulant Agent*[Title/Abstract] OR Anticoagulat…
	#4:Factor Xa Inhibitors[MeSH Terms] OR Dabigatran[MeSH Terms] OR Rivaroxaban[MeSH Terms] OR Factor Xa Inhibitor[Title/Abstract] OR Direct Factor Xa Inhibitor*[Title/Abstract] OR Direct-Acting Oral Anticoagulant*[Title/Abstract] OR Direct Acting Oral Anticoagulant*[Title/Abstract] OR DOACs[Title/Abstract] OR NOACs[Title/Abstract] OR Dabigatran Etexilate[Title/Abstract] OR Dabigatran Etexilate Mesy…
	#5:Thromboembolism[MeSH Terms] OR thrombosis[MeSH Terms] OR Thromboprophylaxis[Title/Abstract] OR thrombosis[Title/Abstract] OR thromboembolisms[Title/Abstract] OR Thromboses[Title/Abstract] OR Thrombus[Title/Abstract]
	#6:randomized controlled trial[Publication Type] OR randomized[Title/Abstract] OR placebo[Title/Abstract] OR Controlled Clinical Trial[Title/Abstract] OR Clinical Trial[Title/Abstract] OR Comparative Study[Title/Abstract].
	#7:#2 OR #3 OR #4
	#8:#1 AND #5 AND #6 AND #7
Cochrane	#1:MeSH descriptor: [Pediatrics] explode all trees
	#2:MeSH descriptor: [Child] explode all trees
	#3:(pediatric*):ti,ab,kw OR (paediatric*):ti,ab,kw OR (Children):ti,ab,kw
	#4:#1 OR #2 OR #3
	#5:MeSH descriptor: [Platelet Aggregation Inhibitors] explode all trees
	#6:MeSH descriptor: [Purinergic P2Y Receptor Antagonists] explode all trees
	#7:MeSH descriptor: [Aspirin] explode all trees
	#8:MeSH descriptor: [Clopidogrel] explode all trees
	#9:MeSH descriptor: [Prasugrel Hydrochloride] explode all trees
	#10:MeSH descriptor: [Ticagrelor] explode all trees
	#11:MeSH descriptor: [Aspirin] explode all trees
	#12:(platelet aggregation inhibitor*):ti,ab,kw OR (clopidogrel carboxylic acid):ti,ab,kw OR (prasugrel hcl):ti,ab,kw
	#13:#5 OR #6 OR #7 OR #8 OR #9 OR #10 OR #11 OR #12
	#14:MeSH descriptor: [Heparin] explode all trees
	#15:MeSH descriptor: [Dalteparin] explode all trees
	#16:MeSH descriptor: [Enoxaparin] explode all trees
	#17:MeSH descriptor: [Nadroparin] explode all trees
	#18:MeSH descriptor: [Tinzaparin] explode all trees
	#19:MeSH descriptor: [Heparinoids] explode all trees
	#20:MeSH descriptor: [Fondaparinux] explode all trees
	#21:MeSH descriptor: [Dicumarol] explode all trees
	#22:MeSH descriptor: [Warfarin] explode all trees
	#23:MeSH descriptor: [Anticoagulants] explode all trees
	#24:MeSH descriptor: [Heparin, Low-Molecular-Weight] explode all trees
	#25:MeSH descriptor: [Dalteparin] explode all trees
	#26:(anticoagulant drug*):ti,ab,kw OR (anticoagulant agent*):ti,ab,kw OR (anticoagulation agent*):ti,ab,kw OR (indirect thrombin inhibitor*):ti,ab,kw OR (unfractionated heparin):ti,ab,kw
	#27:(anticoagulation):ti,ab,kw OR (heparinic acid):ti,ab,kw OR (liquaemin):ti,ab,kw OR (sodium heparin):ti,ab,kw OR (alpha heparin):ti,ab,kw
	#28:(lmwh):ti,ab,kw OR (dalteparin sodium):ti,ab,kw OR (enoxaparine):ti,ab,kw OR (fondaparinux sodium):ti,ab,kw OR (coumadin):ti,ab,kw
	#29:#14 OR #15 OR #16 OR #17 OR #18 OR #19 OR #20 OR #21 OR #22 OR #23 OR #24 OR #25 OR #26 OR #27 OR #28
	#30:MeSH descriptor: [Factor Xa Inhibitors] explode all trees
	#31:MeSH descriptor: [Dabigatran] explode all trees
	#32:MeSH descriptor: [Rivaroxaban] explode all trees
	#33:(blood clotting factor 10a inhibitor):ti,ab,kw OR (direct factor xa inhibitor*):ti,ab,kw OR (direct acting oral anticoagulant*):ti,ab,kw OR (doacs):ti,ab,kw OR (noacs):ti,ab,kw
	#34:(dabigatran etexilate):ti,ab,kw OR (dabigatran etexilate mesylate):ti,ab,kw OR (edoxaban tosylate):ti,ab,kw OR (edoxaban):ti,ab,kw OR (apixaban):ti,ab,kw
	#35:#30 OR #31 OR #32 OR #33 OR #34
	#36:MeSH descriptor: [Thromboembolism] explode all trees
	#37:MeSH descriptor: [Thrombosis] explode all trees
	#38:(thromboprophylaxis):ti,ab,kw OR (thrombosis):ti,ab,kw OR (thromboembolisms):ti,ab,kw OR (thromboses):ti,ab,kw OR (thrombus):ti,ab,kw
	#39:#36 OR #37 OR #38
	#40:MeSH descriptor: [Randomized Controlled Trial] explode all trees
	#41:MeSH descriptor: [Placebos] explode all trees
	#42:MeSH descriptor: [Clinical Trial] explode all trees
	#43:MeSH descriptor: [Controlled Clinical Trial] explode all trees
	#44:(randomized):ti,ab,kw
	#45:#40 OR #41 OR #42 OR #43 OR #44
	#46:#13 OR #29 OR #35
	#47:#4 AND #39 AND #45 AND #46
Web of science	#1:TS=( child OR paediatric* OR pediatric* OR Children OR 0-18years)
	#2:TS=(Platelet Aggregation Inhibitor* OR Purinergic P2Y Receptor Antagonist* OR Aspirin OR clopidogrel OR Prasugrel Hydrochloride OR Ticagrelor OR Acetylsalicylic Acid OR 2-(Acetyloxy)benzoic Acid OR clopidogrel carboxylic acid OR prasugrel OR Prasugrel HCl )
	#3:TS=(Heparin OR Heparin,Low-Molecular-Weight OR Dalteparin OR enoxaparin OR Nadroparin OR Tinzaparin OR Heparinoids OR Fondaparinux OR Dicumarol OR Warfarin OR Anticoagulant* OR Anticoagulant Drug* OR Anticoagulant Agent* OR Anticoagulation Agent* OR Indirect Thrombin Inhibitor* OR Anticoagulation OR Unfractionated Heparin OR Heparinic Acid OR Liquaemin OR Sodium Heparin OR alpha Heparin OR LMW…
	#4:TS=(Factor Xa Inhibitor* OR Dabigatran OR Rivaroxaban OR Direct Factor Xa Inhibitor* OR Direct-Acting Oral Anticoagulant* OR Direct Acting Oral Anticoagulant* OR DOACs OR NOACs OR Dabigatran Etexilate OR Dabigatran Etexilate Mesylate OR edoxaban tosylate OR apixaban OR edoxaban)
	#5:TS=(Thromboembolism* OR thrombosis OR Thromboprophylaxis OR Thromboses OR Thrombus)
	#6:TS=(randomized controlled trial OR randomized OR placebo OR Clinical Trial OR Comparative Study OR Controlled Clinical Trial)
	#7:#2 OR #3 OR #4
	#8: #1 AND #5 AND #6 AND #7
Embase	#1: 'child'/exp OR 'pediatrics'/exp
	#2: 'paediatric*':ti,ab OR 'pediatric*':ti,ab OR 'children':ti,ab OR 'children':ti,ab OR '0-18years':ti,ab
	#3: #1 OR #2
	#4: 'antithrombocytic agent'/exp OR 'purinergic p2y receptor antagonist'/exp OR 'aspirin'/exp OR 'clopidogrel'/exp OR 'prasugrel hydrochloride'/exp OR 'ticagrelor'/exp OR 'acetylsalicylic acid'/exp OR 'prasugrel'/exp
	#5: 'platelet aggregation inhibitor*':ti,ab OR '2-(acetyloxy)benzoic acid':ti,ab OR 'clopidogrel carboxylic acid':ti,ab OR 'prasugrel hcl':ti,ab
	#6: #4 OR #5
	#7: 'heparin'/exp OR 'heparin,low-molecular-weight'/exp OR 'low molecular weight heparin'/exp OR 'dalteparin'/exp OR 'enoxaparin'/exp OR 'nadroparin'/exp OR 'tinzaparin'/exp OR 'heparinoid'/exp OR 'fondaparinux'/exp OR 'dicumarol'/exp OR 'dicumarol'/exp OR 'warfarin'/exp OR 'anticoagulation'/exp OR 'anticoagulant agent'/exp
	#8: 'anticoagulants':ti,ab OR 'anticoagulant drug*':ti,ab OR 'anticoagulation agent*':ti,ab OR 'indirect thrombin inhibitor*':ti,ab OR 'unfractionated heparin':ti,ab OR 'heparinic acid':ti,ab OR 'liquaemin':ti,ab OR 'sodium heparin':ti,ab OR 'alpha heparin':ti,ab OR 'lmwh':ti,ab OR 'dalteparin sodium':ti,ab OR 'enoxaparine':ti,ab OR 'fondaparinux sodium':ti,ab OR 'coumadin':ti,ab
	#9: #7 OR #8
	#10: 'blood clotting factor 10a inhibitor'/exp OR 'dabigatran'/exp OR 'rivaroxaban'/exp OR 'direct acting oral anticoagulant'/exp OR 'dabigatran etexilate'/exp OR 'edoxaban'/exp OR 'apixaban'/exp
	#11: 'direct factor xa inhibitor*':ti,ab OR 'direct factor xa inhibitor*':ti,ab OR 'direct acting oral anticoagulant*':ti,ab OR 'doacs':ti,ab OR 'noacs':ti,ab OR 'dabigatran etexilate mesylate':ti,ab OR 'edoxaban tosylate':ti,ab
	#12: #10 OR #11
	#13: 'thromboembolism'/exp OR 'thrombosis'/exp OR 'thrombus'/exp
	#14: 'thromboprophylaxis':ti,ab OR 'thrombosis':ti,ab OR 'thromboembolisms':ti,ab OR 'thromboses':ti,ab
	#15: #13 OR #14
	#16: 'randomized controlled trial'/exp OR 'placebo'/exp OR 'clinical trial'/exp OR 'comparative study'/exp OR 'controlled clinical trial'/exp
	#17: 'randomized':ti,ab
	#18: #16 OR #17
	#19: #6 OR #9 OR #12
	#20: #3 AND #15 AND #18 AND #19
