# Supplementary material for: Efficacy and safety of antithrombotic therapy for preventing and treating pediatric thromboembolic disease: a systematic review
Source: Sci Rep. 2024 Jun 11;14:13378. doi: 10.1038/s41598-024-64334-8 (PMC11166992; doi:10.1038/s41598-024-64334-8)
Supplement: Supplementary file 5 — Supplementary Table S4. [file 41598_2024_64334_MOESM5_ESM.xlsx]

## Sheet: Sheet1
Supplementary Table S4. Outcomes definition table
Types of outcomes	Definition
Thromboembolic events	The diagnosis of thromboembolic events (venous or arterial), defined as the appearance of a new or recurrent thrombotic burden within the cardiovascular system noted on either routine surveillance or clinically indicated imaging, and the occurrence of a clinical event known to be strongly associated with thrombus (e.g. stroke or pulmonary embolism).
Repeat imaging tests	Repeat imaging tests were compared with baseline and results were classified as normalized (ie, no residual thrombus observed), improved (ie, thrombus still present but partly recanalised or involving less venous segments), no relevant change (ie, not recanalised and similar in extent), or deteriorated (ie, new venous segment involved).
Major bleeding	Major bleeding was defined as overt bleeding and associated with a fall in hemoglobin of 2 gram/decilitre (g/dL) or more, or leading to a transfusion of the equivalent of 2 or more units of packed red blood cells or whole blood in adults, or occurring in a critical site (e.g. intracranial, intraspinal, intraocular, pericardial), or contributing to death.
Clinically relevant nonmajor bleeding	Clinically relevant nonmajor bleeding was defined as overt bleeding that did not meet the criteria for major bleeding but was associated with the need for medical intervention, contact with a physician, or cessation (temporary) of study treatment, or discomfort for the child such as pain or impairment of activities of daily life.
Minor bleeding	Minor bleeding events were defined as those not fulfilling the criteria of major or clinically relevant non-major bleeding.
All-cause mortality	All-cause mortality were defined as any cause of death that occurred while the subjects were taking the study drug.
