# Supplementary material for: Efficacy and safety of antithrombotic therapy for preventing and treating pediatric thromboembolic disease: a systematic review
Source: Sci Rep. 2024 Jun 11;14:13378. doi: 10.1038/s41598-024-64334-8 (PMC11166992; doi:10.1038/s41598-024-64334-8)
Supplement: Supplementary file 6 — Supplementary Table S5. [file 41598_2024_64334_MOESM6_ESM.xlsx]

## Sheet: Sheet1
Supplementary Table 5. Number of events per study, sorted by study year.
Author, year	Antithrombotic regimena		TEs/ Evaluable patients				RI/ Evaluable patients				Major bleeding/ Evaluable patients				CRB/ Evaluable patients				Minor bleeding/ Evaluable patients				All-cause mortality/ Evaluable patients
	T1	T2	N1	Nt1	N2	Nt2	N1	Nt1	N2	Nt2	N1	Nt1	N2	Nt2	N1	Nt1	N2	Nt2	N1	Nt1	N2	Nt2	N1	Nt1	N2	Nt2
Massicotte P et al, 2003	SAC	H	11	78	10	80					0	90	1	94	0	90	1	94	48	90	41	94	0	92	2	94
Ruud E et al, 2006	SAC	U	14	29	12	33					0	29	2	33	0	29	2	33
Monagle P et al, 2011	SAC	ASA	13	52	12	56					1	54	1	57	1	54	1	57	18	54	8	57	0	54	1	57
Pessotti CF et al, 2014	SAC	ASA	3	15	7	15																	2	15	0	15
NCT02369653, 2015	A	U	31	256	45	256					2	256	2	256	13	256	5	256	37	256	20	256	1	250	4	262
NCT02981472, 2016	A	SAC									1	126	1	62	1	126	3	62	46	126	20	62
Greiner J et al, 2019b	SAC	H	11	317	25	312					1	317	4	312	1	317	4	312
Faustino EVS et al, 2021	SAC	U	8	23	14	24									1	27	0	24	3	27	2	24	5	27	2	24
McCrindle BW et al, 2021	R	ASA	1	64	3	34					1	64	0	34	5	64	3	34	21	64	12	34
Portman MA et al, 2022	E	SAC	0	109	1	58									1	109	1	58	3	109	1	58
NCT02798471 2016	E	SAC	5	145	2	141									3	145	5	141					3	145	3	141
Thom K et al, 2020	R	SAC	1	90	1	36	68	90	27	36					3	90	0	36
Connor P et al, 2020	R	SAC	0	73	1	41	57	73	30	41	0	73	1	41	5	73	1	41
Eghbali A et al, 2020	D	SAC	0	11	2	12					0	11	1	12	0	11	1	12	1	11	2	12
Halton J et al, 2021	D	SAC	7	177	7	90	138	177	63	90	4	176	2	90	6	176	3	90	33	176	21	90	2	176	2	90
Palumbo JS et al, 2022	R	SAC					32	37	12	15					1	40	0	16					1	40	0	16
SP synthetic pentasaccharide, TE thromboembolic events, RI repeat imaging tests (including normalised, and improved), CRB major or clinically relevant nonmajor bleeding aAntithrombotic regimen: H heparin to flush catheters (< 3 IU/kg/h), below the prophylactic dose, U usual care with or without placebo, ASA aspirin once daily, A Apixaban (body weight–adjusted 2-4mg) twice daily, R Rivaroxaban (bo…
